# Supplementary material for: Oryza-Specific Orphan Protein Triggers Enhanced Resistance to Xanthomonas oryzae pv. oryzae in Rice
Source: Front Plant Sci. 2022 Mar 10;13:859375. doi: 10.3389/fpls.2022.859375 (PMC8961030; doi:10.3389/fpls.2022.859375)
Supplement: Supplementary file 2 [file Table_1.XLSX]

## Sheet: Table S1
Supplementary Table 1. Putative Xio1 genes found in homology searches
Species	Genome type	Chromosome	Start	End	Strand	Gene Hit	Transcript ID	Exon	CDS	Protein	Downloaded
Oryza sativa ssp. japonica	AA	9	7777015	7773027	Reverse	Os09g13440	Os09g13440.1*	5	690	230	RGAP**
Oryza sativa ssp. japonica	AA	9	7777015	7775698	Reverse	Os09g13440	Os09g13440.2	3	594	197	RGAP
Oryza glumipatula	AA	9	8039040	8042525	Reverse	OGLUM09G05440	OGLUM09G05440.2*	5	714	238	EnsemblPlants***
Oryza glumipatula	AA	9	8039040	8042525	Reverse	OGLUM09G05440	OGLUM09G05440.1	5	651	217	EnsemblPlants
Oryza rufipogon	AA	9	6563621	6564217	Reverse	ORUFI09G05240	ORUFI09G05240.1	2	453	151	EnsemblPlants
Oryza barthii	AA	9	5801488	5801871	Reverse	OBART09G04680	OBART09G04680.1	1	384	127	EnsemblPlants
Oryza meridionalis	AA	9	6143129	6147732	Reverse	OMERI09G03830	OMERI09G03830.1	5	402	134	EnsemblPlants
Oryza sativa ssp. indica	AA	9	7058870	7059469	Reverse	BGIOSGA030029	BGIOSGA030029-TA	2	528	176	EnsemblPlants
*longest alternative spliceing form is indicated
**Rice Genome Annotation Project. http://rice.uga.edu/
***Ensembl Plants. https://plants.ensembl.org/index.html
